# Supplementary material for: Musculoskeletal Injury and Illness Patterns in British Eventing Horses: A Descriptive Study
Source: Animals (Basel). 2024 Sep 13;14(18):2667. doi: 10.3390/ani14182667 (PMC11429326; doi:10.3390/ani14182667)
Supplement: Supplementary file 1 [file animals-14-02667-s001.zip]

Archive with 1 entries (1 files):
- animals-3195262-supplementary.pdf
